# Supplementary material for: Mixed stock analysis of juvenile green turtles aggregating at two foraging grounds in Fiji reveals major contribution from the American Samoa Management Unit
Source: Sci Rep. 2019 Feb 28;9:3150. doi: 10.1038/s41598-019-39475-w (PMC6395598; doi:10.1038/s41598-019-39475-w)
Supplement: Supplementary file 1 — Supplementary Table [file 41598_2019_39475_MOESM1_ESM.xlsx]

## Sheet: Title-Authors
Mixed stock analysis of juvenile green turtles aggregating at two foraging grounds in Fiji reveals
major contribution from the American Samoa Management Unit
Susanna Piovano1,*, Aisake Batibasaga2, Ana Ciriyawa1, Erin L. LaCasella3, Peter H. Dutton3
1 School of Marine Studies, The University of the South Pacific, Suva, Fiji
2 Fiji Ministry of Fisheries, Suva, Fiji
3 NOAA Fisheries Southwest Fisheries Science Center, La Jolla, CA, USA
* Corresponding author: susanna.piovano@usp.ac.fj; phone (679) 323 2824

## Sheet: MUs Baseline
Supplementary Table S1. Managament Units (MUs) baseline.
	Rookery	Pop Size	Distance	Totals	CmP171.1	CmP44.1	CmP98.1	CmP81.1	CmP108.1	CmP68.1	CmP84.1	CmP47.1	CmP44.4	CmP80.1	CmP44.5	CmP134.1	CmP169.1	CmP170.1	CmP180.1	CmP193.1	CmP168.1	CmP164.1	CmP83.1	CmP49.1	CmP47.5	CmP173.1	CmP117.1	CmP160.1	CmP44.2	CmP85.1	CmP31.1	CmP174.1	CmP118.1	CmP20.1	CmP88.1	CmP91.1	CmP83.2	CmP83.4	CmP89.1	CmP191.1	CmP19.1	CmP47.2	CmP47.3	CmP65.1	CmP32.1	CmP22.1	CmP61.1	CmP77.1	CmP20.2
1	nGBR	24300	3820	81	1	46	8	7	2	2	4	2	1	3	1	1	1	2	0	0	0	0	0	0	0	0	0	0	0	0	0	0	0	0	0	0	0	0	0	0	0	0	0	0	0	0	0	0	0
2	Coral Sea /Chesterfields	2800	2584	97	0	0	0	0	0	0	0	66	0	21	0	0	0	0	2	1	1	1	1	1	1	0	0	0	0	0	2	0	0	0	0	0	0	0	0	0	0	0	0	0	0	0	0	0	0
3	sGBR	6600	2978	102	0	0	0	0	0	1	0	93	0	8	0	0	0	0	0	0	0	0	0	0	0	0	0	0	0	0	0	0	0	0	0	0	0	0	0	0	0	0	0	0	0	0	0	0	0
4	New Caledonia	2000	1685	64	0	11	0	0	0	0	0	9	0	14	0	0	0	0	0	0	0	0	0	1	1	2	1	1	2	18	2	1	1	0	0	0	0	0	0	0	0	0	0	0	0	0	0	0	0
5	PNG	800	3708	18	0	0	0	0	0	0	0	0	0	0	0	0	0	0	0	0	0	0	0	1	0	0	0	0	0	0	0	0	0	16	1	0	0	0	0	0	0	0	0	0	0	0	0	0	0
6	Aru	1000	4888	28	0	0	0	0	0	0	0	0	0	0	0	0	0	0	0	0	0	0	0	0	0	0	0	0	0	0	0	0	0	1	0	27	0	0	0	0	0	0	0	0	0	0	0	0	0
7	GoC	6600	4382	50	0	0	0	0	0	0	0	3	0	0	0	0	0	0	0	0	0	0	22	17	0	0	0	0	0	0	0	0	0	0	0	1	1	1	3	1	1	0	0	0	0	0	0	0	0
8	Vanuatu	200	1292	31	0	0	0	0	0	0	0	1	0	0	0	0	0	0	0	0	0	0	0	0	0	0	0	0	0	0	0	0	0	3	0	21	0	0	0	0	0	5	1	0	0	0	0	0	0
9	Marshall Islands	350	3034	128	0	0	0	0	0	0	0	0	0	0	0	0	0	0	0	0	0	0	0	0	0	0	0	0	0	0	0	0	0	91	0	0	0	0	0	0	0	0	0	1	12	22	1	1	0
10	Micronesia	750	4831	538	0	0	0	0	0	0	0	0	0	0	0	0	0	0	0	0	0	0	0	0	0	0	0	0	0	0	0	0	0	276	0	1	0	0	0	0	0	0	0	0	84	1	76	68	2
11	Palau	300	5562	36	0	0	0	0	0	0	0	0	0	0	0	0	0	0	0	0	0	0	0	0	0	0	0	0	0	1	0	0	0	29	0	0	0	0	0	0	0	0	0	0	0	0	0	0	6
12	CNMI/Guam	20	4944	47	0	0	0	0	0	0	0	0	0	0	0	0	0	0	0	0	0	0	0	1	0	0	0	0	0	0	0	0	0	46	0	0	0	0	0	0	0	0	0	0	0	0	0	0	0
13	American Samoa	70	1348	17	0	0	0	0	0	0	0	1	0	0	0	0	0	0	0	0	0	0	0	0	0	0	0	0	0	0	0	0	0	0	0	0	0	0	0	0	0	0	0	4	0	10	0	0	0
14	French Polynesia	350	2978	9	0	0	0	0	0	0	0	0	0	0	0	0	0	0	0	0	0	0	0	0	0	0	0	0	0	0	0	0	0	0	0	0	0	0	0	0	0	0	0	8	0	0	0	0	0
15	Sangalaki (e Borneo)	7100	6826	29	0	0	0	0	0	0	0	0	0	0	0	0	0	0	0	0	0	0	0	9	0	0	0	0	0	0	0	0	0	0	0	3	0	0	0	0	0	0	0	0	0	0	0	0	0
16	Sipidan (ne Borneo)	300	6854	92	0	0	0	0	0	0	0	0	0	0	0	0	0	0	0	0	0	0	0	47	0	0	0	0	0	0	0	0	0	1	0	3	0	0	0	0	0	0	0	0	0	0	0	0	0
17	Turtle Islands (Sulu Sea)	13900	7022	62	0	0	0	0	0	0	0	0	0	0	0	0	0	0	0	0	0	0	0	3	0	0	0	0	0	0	0	0	0	0	0	0	0	0	0	0	0	0	0	0	0	0	0	0	0
18	Sarawak (w Borneo)	300	7697	22	0	0	0	0	0	0	0	0	0	0	0	0	0	0	0	0	0	0	0	4	0	0	0	0	0	0	0	0	0	0	0	0	0	0	0	0	0	0	0	0	0	0	0	0	0
19	Pen. Malaysia	350	8539	29	0	0	0	0	0	0	0	0	0	0	0	0	0	0	0	0	0	0	0	16	0	0	0	0	0	0	0	0	0	0	1	2	0	0	0	0	0	0	0	0	0	0	0	0	0
20	Ashmore Reef	600	6067	44	0	0	0	0	0	0	0	1	0	0	0	0	0	0	0	0	0	0	4	19	0	0	0	0	0	0	0	0	0	19	1	0	0	0	0	0	0	0	0	0	0	0	0	0	0
21	Scott/Browse	300	6067	65	0	0	0	0	0	0	0	0	0	0	0	0	0	0	0	0	0	0	15	41	0	0	0	0	0	0	0	0	0	2	0	0	0	0	0	0	0	0	0	0	0	0	0	0	0
22	West Java	300	7865	22	0	0	0	0	0	0	0	0	0	0	0	0	0	0	0	0	0	0	0	9	0	0	0	0	0	0	0	0	0	0	0	0	0	0	0	0	0	0	0	0	0	0	0	0	0
23	Cobourg Pen.	200	5056	37	0	0	0	0	0	0	0	0	0	0	0	0	0	0	0	0	0	0	21	0	0	0	0	0	0	0	0	0	0	0	0	7	1	0	0	0	0	0	0	0	0	0	0	0	0
24	Northwest Cape	125300	6629	77	0	0	0	0	0	0	0	0	0	0	0	0	0	0	0	0	0	0	55	10	0	0	0	0	0	0	0	0	0	0	0	0	0	1	0	0	0	0	0	0	0	0	0	0	0
25	Cocos "Keeling" Island	300	8876	19	0	0	0	0	0	0	0	2	0	0	0	0	0	0	0	0	0	0	0	17	0	0	0	0	0	0	0	0	0	0	0	0	0	0	0	0	0	0	0	0	0	0	0	0	0
	Fiji			150		13						4		4														1		2	5			8										33		66
[truncated: 38 more columns]
